# Supplementary material for: TXA11114: Discovery of an In Vivo Efficacious Efflux Pump Inhibitor (EPI) That Potentiates Levofloxacin Against Pseudomonas aeruginosa
Source: Antibiotics (Basel). 2026 Mar 27;15(4):346. doi: 10.3390/antibiotics15040346 (PMC13114161; doi:10.3390/antibiotics15040346)
Supplement: Supplementary file 1 [file antibiotics-15-00346-s001.zip]

Archive with 1 entries (1 files):
- antibiotics-4207869-supplementary.pdf
